# Supplementary material for: Evaluation of Drug Interactions in Patients Treated with DAAs for Hepatitis C Therapy with Comorbidities and Cardiovascular Issues—A Delphi Consensus Project
Source: J Clin Med. 2022 Nov 25;11(23):6946. doi: 10.3390/jcm11236946 (PMC9737105; doi:10.3390/jcm11236946)
Supplement: Supplementary file 1 [file jcm-11-06946-s001.zip]

Archive with 2 entries (2 files):
- Supplementary Materials S1-Questionnaires.pdf
- Supplementary Materials S2-Contributors.pdf
